# Supplementary material for: YTH Domain Proteins Play an Essential Role in Rice Growth and Stress Response
Source: Plants (Basel). 2022 Aug 25;11(17):2206. doi: 10.3390/plants11172206 (PMC9460353; doi:10.3390/plants11172206)
Supplement: Supplementary file 1 [file plants-11-02206-s001.zip]

Archive with 2 entries (2 files):
- Supplementary Figure revised.pdf
- Supplementary Table revised.pdf
